# Supplementary material for: Frailty Status and Transport Disadvantage: Comparison of Older Adults’ Travel Behaviours between Metropolitan, Suburban, and Rural Areas of Japan
Source: Int J Environ Res Public Health. 2020 Sep 1;17(17):6367. doi: 10.3390/ijerph17176367 (PMC7504364; doi:10.3390/ijerph17176367)
Supplement: Supplementary file 1 [file ijerph-17-06367-s001.zip]

Archive with 2 entries (2 files):
- Table - 3.DOCX
- Table S1.docx
